# Supplementary material for: Polyunsaturated fatty acid production by Yarrowia lipolytica employing designed myxobacterial PUFA synthases
Source: Nat Commun. 2019 Sep 6;10:4055. doi: 10.1038/s41467-019-12025-8 (PMC6731297; doi:10.1038/s41467-019-12025-8)
Supplement: Supplementary file 4 — Source Data [file 41467_2019_12025_MOESM4_ESM.xlsx]

## Sheet: Figure 2+Supplementary Table 9 
	Po1h::Af2 clone C_1	Po1h::Af2 clone C_2	Po1h::Af2 clone C_3
Peak area
15:0	13703	27662	20504
16:1w9cis	272334	426519	419606
16:1w7cis	2787643	3978721	3969010
16:0	10008848	13829382	13277546
17:1	493823	758675	687408
17:0	99936	357730	359533
18:2w6,9	10170774	15009965	14315850
18:1w9	41365495	58008070	59368071
18:0	7548071	10288556	10538407
16:0 2-OH	640669	813297	730626
20:1w9	58430	73410	86258
20:0	273695	320347	330882
22:5w6,9,12,15,18	229040	276070	353757
22:6w3,6,9,12,15,18	8436699	10480089	11642493
22:5w3,6,9,12,15	24869	15447	14327
22:0	234333	328235	304972
22:0 2-OH	25578	28648	26347
24:0	1332027	1845610	1807905
24:0 2-OH	1625726	1610660	1609601
26:0	165292	211988	203828
sum	85806985	118689081	120066931
21:5w3 (IS)	5946575	7622269	7800926
dry weight [mg]	58.3	58.1	62.3
culture volume [ml]	8.1	8	8.3
dry weight/liter [g/l]	7.19753	7.2625	7.50602
	Po1h::Af4_1	Po1h::Af4_2	Po1h::Af4_3
Peak area
14:0	10449	8370	36351
15:0	15216	45875	90780
16:1w9cis	205224	338041	388162
16:1w7cis	2091033	3030996	3159084
16:0	8931952	11731699	13652357
17:1	423084	575702	682594
17:0	194979	239380	280652
18:2w6,9	10103246	13583173	15503121
18:1w9	32593281	45320379	48695029
18:0	6588489	8270445	10574930
16:0 2-OH	584159	587326	711756
20:5w3,6,9,12,18	0	0	1819
20:2w6,9	5423	16714	18545
20:1w9	57801	91838	103907
20:0	234444	298323	385399
22:5w6,9,12,15,18	162138	289943	292709
22:6w3,6,9,12,15,18	6801135	11064252	12453327
22:5w3,6,9,12,15	42547	64163	35998
22:0	193497	269432	358533
22:0 2-OH	21887	24045	34752
24:0	1261705	1583119	2057507
24:0 2-OH	1575762	2049419	2214232
26:0	163084	218201	230821
sum	72260535	99700835	111962365
21:5w3 (IS)	4119507	6227880	7162218
dry weight [mg]	50.8	54.6	51.6
culture volume [ml]	7.8	7.7	7.8
dry weight/liter [g/l]	6.51282	7.09091	6.61538
	Po1h::Af7_1	Po1h::Af7_2	Po1h::Af7_3
Peak area
14:0	33051	38704	31705
15:0	110619	111150	122956
16:1w9cis	389259	545726	587634
16:1w7cis	3666982	4763907	5197870
16:0	19010822	18154050	20003015
17:1	796913	976387	1037650
17:0	450895	431009	515777
18:2w6,9	18536677	17675427	18905136
18:1w9	69190163	73338655	78193128
18:0	15954079	14869444	15838956
16:0 2-OH	913378	971762	1048999
20:5w3,6,9,12,18	0	895	2496
20:2w6,9	0	19751	13680
20:1w9	112855	121877	185423
20:0	486729	532929	565555
22:5w6,9,12,15,18	353637	421734	470371
22:6w3,6,9,12,15,18	15566594	16322811	18171709
22:5w3,6,9,12,15	37482	95099	104511
22:0	476409	503052	550117
22:0 2-OH	26477	30252	35887
24:0	2368509	2933623	3202540
24:0 2-OH	1717895	1964997	2228635
26:0	244242	301894	321877
sum	150443667	155125135	167335627
21:5w3 (IS)	8681262	9120763	10436338
dry weight [mg]	55.6	58.8	60.7
culture volume [ml]	8	8	8
dry weight/liter [g/l]	6.95	7.35	7.5875
	Po1h::Mr1_1	Po1h::Mr1_2	Po1h::Mr1_3
Peak area
14:0	2683	0	57229
15:0	30604	88682	170353
16:1w9cis	370147	683493	930066
16:1w7cis	2862434	5538107	6644721
16:0	9590629	17950492	23685425
17:1	518029	983425	1336272
17:0	130491	417337	353895
18:2w6,9	12949433	23317431	29138723
18:1w9	43893064	73709493	83254189
18:0	8180700	14795462	18784797
16:0 2-OH	625170	1340108	849960
20:4w6,9,12,15	784108	1644612	2066737
20:3w9,12,15	198390	404117	472974
20:3w7,10,13	293085	630218	734507
20:3w3,6,9	25399	95510	131460
20:2w7,10	69	35873	20449
20:2w6,9	59187	113566	141167
20:1w9	127395	177482	278864
20:0	287409	458141	790542
22:4w6,9,12,15	1123030	1861381	2437070
22:3w9,12,15	46324	52837	138247
22:3w7,10,13	430971	879354	781071
22:0	258337	440494	636209
24:4w6,9,12,15	588926	1277335	1594903
24:3w7,10,13	9541	50227	205159
22:0 2-OH	26791	38923	44391
24:0	1607685	2579768	4107550
24:0 2-OH	1792601	2305666	3624486
26:0	196938	275252	486661
sum	87009570	152144786	183898077
21:5w3 (IS)	2529204	4671353	7051023
dry weight [mg]	50.3	58.3	56.2
culture volume [ml]	7.8	8.2	7.9
dry weight/liter [g/l]	6.44872	7.10976	7.11392
	Po1h::Mr2_1	Po1h::Mr2_2	Po1h::Mr2_3
Peak area
14:0	0	0	27710
15:0	99407	89214	112331
16:1w9cis	700193	707935	711801
16:1w7cis	5618320	5374485	5207237
16:0	20023381	18380575	17552673
17:1	1036499	937730	941380
17:0	474599	472877	434308
18:2w6,9	24372408	23214490	22405098
18:1w9	77122869	74970264	67725156
18:0	15674647	13856430	13549525
16:0 2-OH	1128653	1269326	975234
20:4w6,9,12,15	2626091	2603223	2458417
20:3w9,12,15	445770	424185	390125
20:3w7,10,13	508476	463946	461482
20:3w6,9,12	87449	118405	0
20:3w3,6,9	127273	120200	126471
20:2w7,10	37725	26738	38063
20:2w6,9	202859	185250	192318
20:1w9	0	0	354768
20:0	499251	461694	473081
22:4w6,9,12,15	2962264	3014238	2851769
22:3w9,12,15	266039	30014	24920
22:3w7,10,13	1154258	1110004	1050327
22:0	529876	504543	499024
24:4w6,9,12,15	1932888	1948119	1810300
24:3w7,10,13	44444	53534	258393
22:0 2-OH	47619	40154	45282
24:0	2845717	2691885	2544937
24:0 2-OH	2748307	2690837	2472088
26:0	305345	308208	278491
sum	163622627	156068503	145972709
21:5w3 (IS)	6331998	5799092	5567200
dry weight [mg]	56.4	58.2	59.5
culture volume [ml]	8	8	8
dry weight/liter [g/l]	7.05	7.275	7.4375

## Sheet: Figure 3
	Po1h::Hyb1_1	Po1h::Hyb1_2	Po1h::Hyb1_3
Peak area
20:4w6,9,12,15	1483750	2968278	1991952
20:5w3,6,9,12,15	2816310	6089849	4020688
20:3w7,10,13	6566	35895	38981
20:4w3,6,9,12	700058	1331967	889343
20:3w3,6,9	160016	389312	244226
22:4w6,9,12,15	1001921	1968687	1308174
22:5w3,6,9,12,15	6656296	14068128	9329964
22:4w3,6,9,12	929872	1798910	1232164
22:3w3,6,9	54674	238348	64461
24:4w6,9,12,15	148428	256136	256639
24:5w3,6,9,12,15	1115458	2464495	1549911
21:5w3 (IS)	10600184	20191797	11920347
	Po1h::Hyb2a_1	Po1h::Hyb2a_2	Po1h::Hyb2a_3
Peak area
20:4w6,9,12,15	1273740	1532551	1320247
20:5w3,6,9,12,15	2132357	2517998	2104667
20:3w7,10,13	185382	228696	203783
20:4w3,6,9,12	754860	916409	710628
20:3w3,6,9	163610	326398	153270
22:4w6,9,12,15	2353929	2836529	2410148
22:5w3,6,9,12,15	9990252	12050149	10341682
22:4w3,6,9,12	1164067	1403870	1222662
22:3w3,6,9	115286	0	90035
24:4w6,9,12,15	258572	280557	277451
24:5w3,6,9,12,15	1622439	1905630	1770686
21:5w3 (IS)	17658676	21643377	18300913
	Po1h::Hyb5a_1	Po1h::Hyb5a_2	Po1h::Hyb5a_3
Peak area
20:4w6,9,12,15	2027367	1722528	1984325
20:5w3,6,9,12,15	5970076	4955525	5736935
20:3w7,10,13	496487	452629	540433
20:4w3,6,9,12	576659	529348	691021
20:3w3,6,9	265975	210316	409048
22:4w6,9,12,15	920803	831570	919707
22:5w3,6,9,12,15	7522516	6751965	7599043
22:4w3,6,9,12	83698	63211	38190
24:4w6,9,12,15	85514	93644	107962
24:5w3,6,9,12,15	268057	229816	225046
21:5w3 (IS)	15410717	12985804	13612852
	Po1h::Hyb6_1	Po1h::Hyb6_2	Po1h::Hyb6_3
Peak area
14:0	16918	34917	0
15:0	36451	71696	0
16:1w9cis	347346	347287	452799
16:1w7cis	2955167	2387997	4133589
16:0	10655173	10360746	14804991
17:1	608611	523961	705318
17:0	271333	233879	207680
18:2w6,9	12308542	11955450	16970687
18:1w9	45128888	38818360	62341518
18:0	8624944	8648587	12051094
16:0 2-OH	679096	655729	806277
20:4w6,9,12,15	60669	62192	106196
20:5w3,6,9,12,15	1906704	1734141	2777736
20:3w3,6,9	7708	76631	14479
20:2w6,9	0	12641	0
20:1w9	237424	276066	379348
20:0	334239	335881	457050
22:6w3,6,9,12,15,18	254240	281231	362114
22:4w6,9,12,15	34527	33132	42748
22:5w3,6,9,12,15	5323270	5220389	7284056
22:4w3,6,9,12	98429	80334	7408
22:0	356267	407227	441032
24:6w3,6,9,12,15,18	65607	84377	103829
24:5w3,6,9,12,15	862312	893109	1104985
22:0 2-OH	28387	33314	27321
24:0	1631570	1538974	2318159
24:0 2-OH	1934134	1754421	2124138
26:0	225113	191803	258254
sum	94993069	87054472	130282806
21:5w3 (IS)	6039605	5080549	7518181
dry weight [mg]	57.7	53.1	57.5
culture volume [ml]	8.2	8.2	8
dry weight/liter [g/l]	7.03659	6.47561	7.1875
	Po1h::Hyb6b_1	Po1h::Hyb6b_2	Po1h::Hyb6b_3
Peak area
20:4w6,9,12,15	492328	327836	285810
20:5w3,6,9,12,15	7942581	4917564	4671622
20:4w3,6,9,12	649673	129939	400766
20:3w3,6,9	597177	274987	336780
22:5w6,9,12,15,18	311246	261778	204394
22:6w3,6,9,12,15,18	14520562	10947340	9288270
22:4w6,9,12,15	154439	172572	132969
22:5w3,6,9,12,15	20675587	15481253	13636702
24:6w3,6,9,12,15,18	669565	680502	571238
24:5w3,6,9,12,15	1515632	1159485	1026399
21:5w3 (IS)	26570819	19488068	16211259
	Po1h::Hyb6b-H2270A_1	Po1h::Hyb6b-H2270A_2	Po1h::Hyb6b-H2270A_3
Peak area
20:4w6,9,12,15	81334	115663	91508
20:5w3,6,9,12,15	209479	220108	338720
22:5w6,9,12,15,18	543332	605374	516663
22:6w3,6,9,12,15,18	24264288	28597665	24940435
22:5w3,6,9,12,15	206622	430920	425333
21:5w3 (IS)	22870332	26612003	22113004
	Po1h::Hyb8_1	Po1h::Hyb8_2	Po1h::Hyb8_3
Peak area
20:4w6,9,12,15	3114260	2716509	3085356
20:4w3,6,9,15	165132	146808	170553
20:3w3,6,9	137403	120636	136184
22:5w6,9,12,15,18	5809803	5104900	5399425
22:6w3,6,9,12,15,18	2073611	1796252	1989087
24:7w3,6,9,12,15,18,21	1269383	1093997	1182628
21:5w3 (IS)	14231885	13387628	14609868
	Po1h::Hyb9_1	Po1h::Hyb9_2	Po1h::Hyb9_3
Peak area
20:4w6,9,12,15	1911093	2640743	912680
20:4w3,6,9,15	292970	619396	211041
20:3w3,6,9	97675	37889	12829
22:5w6,9,12,15,18	5177692	6726385	2299503
22:6w3,6,9,12,15,18	1784630	1995536	665029
22:4w6,9,12,15	73932	134784	42963
24:7w3,6,9,12,15,18,21	305067	323936	106151
21:5w3 (IS)	14816109	18372442	6574369
	Po1h::Hyb15_1	Po1h::Hyb15_2	Po1h::Hyb15_3
Peak area
20:4w6,9,12,15	1567080	1656606	1459236
20:5w3,6,9,12,15	1320196	1377790	1235122
20:3w7,10,13	52568	88226	89959
20:4w3,6,9,12	112056	118810	57171
20:4w3,6,9,15	206390	208552	325393
20:3w3,6,9	177014	181443	158004
22:4w6,9,12,15	2079530	2069404	1840436
22:5w3,6,9,12,15	9945660	10105166	9118402
22:4w3,6,9,12	663996	706047	610656
22:4w3,6,9,15	556341	483842	461944
24:4w6,9,12,15	1202432	1203992	1087571
24:5w3,6,9,12,15	3963101	3939152	4005395
21:5w3 (IS)	21406744	20299364	20262467

## Sheet: Figure 4
		Productivity [mgDHA L-1 h-1]	Titer [mgDHA L-1]	DHA [% of total fatty acids]	Yxs [gDCW C-mole-1]	Ypx [mgDHA gDCW-1]
a, b	0.333 C-mole/L glucose, 200 mM P-buffer	0.102565	20.59	7.43611	9.62121	7.90695
	(3 replicates)	0.0947148	19.014	7.15354	10.2843	5.01339
		0.0980075	19.675	6.72598	9.75092	7.2787
	mean	0.0984292	19.7597	7.10521	9.88549	6.73301
	dev	0.00394224	0.791404	0.357521	0.351438	1.52201
	0.333 C-mole/L glucose, 200 mM MES-buffer	0.148489	37.4285	13.776	12.6654	10.014
	(3 replicates)	0.160161	40.2253	13.2191	13.2893	11.1223
		0.160477	38.4054	13.6186	13.221	10.3752
	mean	0.156376	38.6864	13.5379	13.0586	10.5039
	dev	0.00683157	1.41942	0.2871	0.342216	0.565226
	0.333 C-mole/L glycerol, 200 mM P-buffer	0.213764	42.931	12.7996	12.7922	15.8706
	(3 replicates)	0.262661	52.751	9.10244	14.489	10.5524
		0.238969	47.993	13.42	12.4596	11.9755
	mean	0.238465	47.8917	11.774	13.247	12.7995
	dev	0.024452	4.91078	2.33435	1.08845	2.75317
	0.333 C-mole/L glycerol, 200 mM MES-buffer	0.317191	83.9368	12.3155	15.6686	15.5315
	(3 replicates)	0.298335	76.12	12.1781	15.6017	14.3962
		0.278444	72.3803	11.8502	15.669	13.7345
	mean	0.29799	77.479	12.1146	15.6465	14.554
	dev	0.0193761	5.89693	0.239071	0.038735	0.908827
		Productivity [mgDHA L-1 h-1]	Titer [mgDHA L-1]	DHA [% of total fatty acids]	Yxs [gDCW C-mole-1]	Ypx [mgDHA gDCW-1]
c, d	P-buffer, 1.7 g/L YNB, 1.9 g/L (NH4)2SO4	0.0255342	4.83872	2.29193	10.1593	0.562684
	(3 replicates)	0.0303464	5.75063	2.46883	10.1738	0.685384
		0.0256559	4.86179	2.21698	10.2923	0.54954
	mean	0.0271788	5.15038	2.32591	10.2085	0.599203
	dev	0.00274386	0.519962	0.129315	0.0729392	0.0749238
	P-buffer, 0.85 g/L YNB, 1.9 g/L (NH4)2SO4	0.0734966	13.2661	4.73988	10.3453	1.69574
	(3 replicates)	0.0908265	16.3942	4.67961	10.3491	2.15969
		0.0733381	13.2375	4.44374	10.378	1.82356
	mean	0.0792204	14.2993	4.62108	10.3575	1.89299
	dev	0.0100515	1.8143	0.156506	0.0178747	0.23964
	MES buffer, 0.85 g/L YNB, 1.9 g/L (NH4)2SO4	0.450182	81.2579	14.8084	8.69296	10.4232
	(3 replicates)	0.450401	81.2973	15.7484	8.99877	10.0662
		0.424649	76.6491	14.8845	8.736	10.125
	mean	0.441744	79.7348	15.1471	8.80924	10.2048
	dev	0.0148054	2.67238	0.522095	0.165541	0.191398
	MES buffer, 0.85 g/L YNB, 5 g/L (NH4)2SO4	0.565072	107.081	16.9757	8.81671	10.9226
	(3 replicates)	0.605266	114.698	18.0046	8.71769	12.7825
		0.488652	92.5995	14.701	8.5288	9.93783
	mean	0.552997	104.793	16.5604	8.68774	11.2143
	dev	0.0592377	11.2255	1.69047	0.146274	1.44459

## Sheet: Figure 5
a (glucose)		Time	OD600	Biomass	Feed	Citrate	Glucose	DHA	DHA	DHA	Lipid content	Lipid
		[h]	[-]	[g/L]	[g]	[g/L]	[g/L]	[mg/L]	[%] FA	[mg/gDCW]	[%]	[g/L]
		0	0.452356	0.191799	0	0	26.2013	0	0	0	0	0
		4.51667	1.15443	0.489479	0	0	26.0671	--	--	--	--	--
		10.1833	4.30383	1.82482	0	0	20.1489	--	--	--	--	--
		17.0167	12.4284	5.26963	0	0	12.8198	--	--	--	--	--
		20.85	24.8273	10.5268	0	0.03036	6.63125	0	0	0	6.3054	0.65681
		26.85	38.4905	16.32	9.7	0.11337	2.47521	0	0	0	5.97208	0.96324
		34.85	54.6163	23.1573	26.8	0.19638	10.3007	0	0	0	5.60662	1.27423
		41.1833	60.7062	25.7394	35.6	0.50444	10.9245	0	0	0	6.33844	1.62524
		46.0167	59.7838	25.3483	38.7	1.36465	10.1538	0	0	0	7.53828	1.88457
		54.0167	65.0004	27.5602	38.7	2.83407	3.46121	1.90947	0.10057	0.04035	7.02521	1.89871
		66.85	65.7477	27.877	38.7	4.30349	0	7.55497	0.32168	0.15782	8.45497	2.3486
		76.35	65.3889	27.7249	38.7	4.11137	0	12.2911	0.60986	0.25817	7.25537	2.01538
		85.1	65.6568	27.8385	38.7	3.90004	0	17.1363	0.93729	0.35847	6.58181	1.82828
		98.85	66.3165	28.1182	42.8	3.82319	0.41416	46.2681	2.16273	0.95824	7.70161	2.13934
		110.6	75.179	31.8759	52.6	5.7636	0.14831	96.1668	3.93664	1.75688	7.81716	2.44286
		135.183	72.641	30.7998	60.9	9.31782	0	156.749	6.35894	2.96372	8.13454	2.46501
		167.85	71.0417	30.1217	65.4	12.8798	0	268.103	8.92851	5.18325	10.2094	3.00277
		255.85	76.8593	32.5883	81.3	21.1335	0	337.138	10.8583	6.02457	9.62519	3.1049
		303.85	72.1205	30.5791	97.2	28.8184	0	358.903	11.1677	6.83491	10.6054	3.21376
b (glycerol)		Time	OD600	Biomass	Feed	Citrate	Glycerol	DHA	DHA	DHA	Lipid content	Lipid
		[h]	[-]	[g/L]	[g]	[g/L]	[g/L]	[mg/L]	[%] FA	[mg/gDCW]	[%]	[g/L]
		0	0.474501	0.201188	0	0	26.5179	0	0	0	0	0
		4.51667	0.903324	0.383009	0	0	24.5	--	--	--	--	--
		10.2667	5.82971	2.4718	0	0	20.9289	--	--	--	--	--
		17.1	21.2857	9.02512	0	0	14	--	--	--	--	--
		20.85	33.3198	14.1276	0	0.39038	2.83336	0	0	0	6.43234	0.89338
		26.85	49.3535	20.9259	10.5	1.38889	8.62794	0	0	0	6.34778	1.32245
		34.85	64.9803	27.5516	32.9	2.38741	14.4225	0	0	0	6.34519	1.71492
		41.1833	71.2041	30.1905	43.2	4.07892	13.3057	0	0	0	6.78746	2.05681
		46.0167	68.5338	29.0583	47.7	6.20048	8.20539	1.73032	0.0738	0.03338	8.20573	2.34449
		54.0167	68.1512	28.8961	47.7	7.90324	4.13489	3.15274	0.13913	0.06318	7.93092	2.26598
		66.85	68.3469	28.9791	47.7	9.606	0.0644	13.1419	0.60837	0.26485	7.56061	2.16017
		76.35	68.3274	28.9708	47.7	10.3361	0.0644	27.8292	1.12243	0.55924	8.67777	2.47936
		85.1833	68.4999	29.044	47.7	10.3937	0.0644	42.3112	1.80042	0.8505	8.22527	2.35008
		98.85	70.1611	29.7483	49	11.1814	0.0644	94.6853	3.60626	1.89848	8.92697	2.62558
		110.683	75	31.8	64.7	16.9258	0.782	136.6	4.4916	2.67405	9.1237	3.04123
		135.183	75.4456	31.9889	70.6	21.6519	0.0276	183.072	6.01493	3.2156	9.73962	3.04363
		167.85	77.6639	32.9295	77.9	26.259	0	251.734	7.35424	4.58271	10.6112	3.42298
		255.85	75.1469	31.8623	96.5	34.5821	0	305.835	7.86455	5.40857	12.4441	3.88878
		303.85	78.0298	33.0846	115.2	40.3458	0	304.848	7.72407	5.57169	12.2348	3.94672

## Sheet: Supplementary Figure 12
A		Time	OD600_1	OD600_2	OD600_3	OD600_mean	OD600_dev	Biomass_1	Biomass_2	Biomass_3	Biomass_mean	Biomass_dev	Citrate_1	Citrate_2	Citrate_3	Citrate_mean	Citrate_dev	Ammonium_1	Ammonium_2	Ammonium_3	Ammonium_mean	Ammonium_dev	Glucose_1	Glucose_2	Glucose_3	Glucose_mean	Glucose_dev	DHA_1	DHA_2	DHA_3	DHA_mean	DHA_dev	DHA_1	DHA_2	DHA_3	DHA_mean	DHA_dev
		h	[-]					g/L					g/L					mg/L					g/L					mg/L					% of TFA
		0	0.1	0.1	0.1	0.1	1.69967e-17	0.0424	0.0424	0.0424	0.0424	0	0	0	0	0	0	271.66	271.66	271.66	271.66	0	31.753	31.753	31.753	31.753	4.35117e-15	0	0	0	0	0	--	--	--	--	--
		15	2.36733	2.37495	2.11996	2.28741	0.145071	1.00375	1.00698	0.898861	0.969863	0.0615102	0	0	0	0	0	--	--	--	--	--	29.4753	30.0432	29.3537	29.6241	0.368079	0	0	0	0	0	--	--	--	--	--
		16.75	3.63087	3.8922	3.23534	3.58614	0.330706	1.53949	1.65029	1.37179	1.52052	0.140219	--	--	--	--	--	258.83	256.755	260.34	258.642	1.79989	27.7651	29.3105	27.7149	28.2635	0.907058	0	0	0	0	0	--	--	--	--	--
		18.3333	4.83336	4.78247	5.22842	4.94808	0.244106	2.04935	2.02777	2.21685	2.09799	0.103501	0	0	0	0	0	--	--	--	--	--	27.0741	27.0738	27.1398	27.0959	0.0379982	0	0	0	0	0	--	--	--	--	--
		19.5	6.20343	6.13644	6.74551	6.36179	0.333991	2.63025	2.60185	2.8601	2.6974	0.141612	0	0.00137885	0	0.000459615	0.000796077	190.906	192.321	187.415	190.214	2.52494	25.7613	25.6514	25.897	25.7699	0.123018	0	0	0	0	0	--	--	--	--	--
		21.5	8.9525	9.77547	9.76205	9.49667	0.471315	3.79586	4.1448	4.13911	4.02659	0.199837	0.731834	0.829601	0.829601	0.797012	0.0564454	53.01	57.9268	32.3911	47.776	13.5486	23.6663	22.7405	22.8387	23.0819	0.508551	0	0	0	0	0	0	0	0	0	0
		24	15.173	15.8845	16.3373	15.7983	0.586917	6.43334	6.73505	6.927	6.69846	0.248853	--	--	--	--	--	0	0	0	0	0	19.4789	18.7933	18.1076	18.7933	0.68567	0	0	0	0	0	--	--	--	--	--
		29.5	24.1548	24.1079	23.7839	24.0156	0.201954	10.2416	10.2218	10.0844	10.1826	0.0856283	3.43121	3.46523	3.45609	3.45084	0.0176069	0	0	0	0	0	13.9402	12.4317	12.8419	13.0713	0.779937	0	0	0	0	0	0	0	0	0	0
		36	26.1695	28.2133	28.1809	27.5212	1.17077	11.0959	11.9624	11.9487	11.669	0.496407	--	--	--	--	--	0	0	0	0	0	6.4	6.52	5.84	6.25333	0.362951	0	0	0	0	0		0	0	0	0
		43.5	31.8657	31.036	31.9649	31.6222	0.510098	13.511	13.1592	13.5531	13.4078	0.216282	0.373124	0.488338	0.359829	0.407097	0.07067	0	0	0	0	0	0.3	0.52	0	0.273333	0.261024	0	0	0	0	0	0	0	0	0	0
		71	28.2493	30.1016	29.667	29.3393	0.968651	11.9777	12.7631	12.5788	12.4399	0.410708	--	--	--	--	--	0	0	0	0	0	0	0	0	0	0	0.962685	1.92939	0.696985	1.19635	0.64858	0.193643	0.477665	0.157574	0.276294	0.175322
		94.5	23.9096	24.6554	24.3911	24.3187	0.378115	10.1377	10.4539	10.3418	10.3111	0.160321	0.182642	0.197874	0.139939	0.173485	0.0300337	0	0	0	0	0	0	0	0	0	0	1.42547	1.00258	1.57918	1.33574	0.298592	0.444021	0.230317	0.401689	0.358676	0.113159
		141.5	22.3847	21.2905	21.4606	21.7119	0.588824	9.49112	9.02717	9.09929	9.20586	0.249662	0.0725553	0.070172	0.0728358	0.0718544	0.00146368	0	0	0	0	0	0	0	0	0	0	3.1525	3.40419	2.5606	3.0391	0.433078	1.20018	1.30352	1.08183	1.19517	0.110929
		189.5	20.2815	19.7886	20.8656	20.3119	0.539115	8.59936	8.39038	8.84701	8.61225	0.228585	0.00151632	0.00159644	0.00577833	0.0029637	0.00243787	0	0	0	0	0	0	0	0	0	0	4.83872	5.75063	4.86179	5.15038	0.519962	2.29193	2.46883	2.21698	2.32591	0.129315
B		Time	OD600_1	OD600_2	OD600_3	OD600_mean	OD600_dev	Biomass_1	Biomass_2	Biomass_3	Biomass_mean	Biomass_dev	Citrate_1	Citrate_2	Citrate_3	Citrate_mean	Citrate_dev	Ammonium_1	Ammonium_2	Ammonium_3	Ammonium_mean	Ammonium_dev	Glucose_1	Glucose_2	Glucose_3	Glucose_mean	Glucose_dev	DHA_1	DHA_2	DHA_3	DHA_mean	DHA_dev	DHA_1	DHA_2	DHA_3	DHA_mean	DHA_dev
		h	[-]					g/L					g/L					mg/L					g/L					mg/L					% of TFA
		0	0.1	0.1	0.1	0.1	1.69967e-17	0.0424	0.0424	0.0424	0.0424	0	0	0	0	0	0	233.5	233.5	233.5	233.5	0	26.4385	26.4385	26.4385	26.4385	0	0	0	0	0	0	--	--	--	--	--
		12.5	0.954985	0.892334	1.08362	0.97698	0.0975215	0.404914	0.37835	0.459455	0.41424	0.0413491	0	0	0	0	0	227.333	218.417	223.083	222.944	4.45996	24.7943	25.0233	24.9984	24.9387	0.125662	0	0	0	0	0	--	--	--	--	--
		15	1.97292	1.97826	2.10977	2.02032	0.0775151	0.836517	0.838782	0.894542	0.856614	0.0328664	--	--	--	--	--	--	--	--	--	--	23.9886	25.1959	24.4189	24.5345	0.611913	0	0	0	0	0	--	--	--	--	--
		17	2.82943	2.76986	3.05844	2.88591	0.152353	1.19968	1.17442	1.29678	1.22363	0.0645978	0	0	0	0	0	190.167	186.667	176.25	184.361	7.23914	23.1058	22.9576	22.7046	22.9227	0.202837	0	0	0	0	0	--	--	--	--	--
		19	5.00204	4.91052	5.76796	5.22684	0.47085	2.12087	2.08206	2.44561	2.21618	0.19964	0	0	0	0	0	150.503	135.006	127.297	137.602	11.8185	22.0981	22.2	20.9148	21.7376	0.714431	0	0	0	0	0	0	0	0	0	0
		22	7.43154	7.56861	8.59859	7.86625	0.637917	3.15097	3.20909	3.6458	3.33529	0.270477	0.0511911	0.0439183	0.0439183	0.0463425	0.00419897	57.5833	56.9167	25.5	46.6667	18.3339	19.3705	18.8704	18.5156	18.9188	0.429512	0	0	0	0	0	--	--	--	--	--
		27.5	13.9138	15.0388	14.8631	14.6052	0.605227	5.89944	6.37646	6.30196	6.19262	0.256616	--	--	--	--	--	0	0	0	0	0	13.7821	14.0549	13.1309	13.6559	0.474735	0	0	0	0	0	0	0	0	0	0
		31.5	18.4844	17.9672	19.7517	18.7344	0.918156	7.83738	7.61811	8.37473	7.94341	0.389298	0.97866	1.01132	1.18307	1.05768	0.109807	0	0	0	0	0	10.2587	9.86661	9.81288	9.97939	0.243358	0	0	0	0	0	--	--	--	--	--
		35.5	19.9529	20.2658	21.2531	20.4906	0.678629	8.46005	8.59269	9.01133	8.68802	0.287739	--	--	--	--	--	0	0	0	0	0	7.94485	8.25871	6.73742	7.64699	0.803196	0	0	0	0	0	0	0	0	0	0
		46	24.1735	24.3025	24.3563	24.2774	0.0939244	10.2496	10.3043	10.3271	10.2936	0.039824	3.27023	3.0009	3.6522	3.30778	0.327266	0	0	0	0	0	1.32	1.2	0.695	1.07167	0.331675	--	--	--	--	--	--	--	--	--	--
		68	22.0955	22.8219	22.7992	22.5722	0.412992	9.3685	9.67649	9.66687	9.57062	0.175109	--	--	--	--	--	0	0	0	0	0	0	0	0	0	0	2.07056	2.25898	3.09648	2.47534	0.546111	0.472927	0.489218	0.51799	0.493379	0.0228177
		85	23.7435	23.1479	22.9348	23.2754	0.419192	10.0673	9.81469	9.72434	9.86876	0.177738	4.06246	3.11097	3.2576	3.47701	0.51229	0	0	0	0	0	0	0	0	0	0	--	--	--	--	--	--	--	--	--	--
		140.5	18.9548	19.282	20.5466	19.5945	0.840666	8.03682	8.17558	8.71177	8.30806	0.356443	1.41877	0.974362	1.03447	1.14253	0.241107	0	0	0	0	0	0	0	0	0	0	13.4968	10.741	13.0982	12.4453	1.4894	3.59901	3.25162	3.35483	3.40182	0.178398
		180.5	18.451	17.9033	17.1207	17.825	0.668576	7.82321	7.59101	7.25918	7.5578	0.283476	0.184571	0.14726	0.207579	0.179804	0.0304406	0	0	0	0	0	0	0	0	0	0	13.2661	16.3942	13.2375	14.2993	1.8143	4.73988	4.67961	4.44374	4.62108	0.156506
C		Time	OD600_1	OD600_2	OD600_3	OD600_mean	OD600_dev	Biomass_1	Biomass_2	Biomass_3	Biomass_mean	Biomass_dev	Citrate_1	Citrate_2	Citrate_3	Citrate_mean	Citrate_dev	Ammonium_1	Ammonium_2	Ammonium_3	Ammonium_mean	Ammonium_dev	Glucose_1	Glucose_2	Glucose_3	Glucose_mean	Glucose_dev	DHA_1	DHA_2	DHA_3	DHA_mean	DHA_dev	DHA_1	DHA_2	DHA_3	DHA_mean	DHA_dev
		h	[-]					g/L					g/L					mg/L					g/L					mg/L					% of TFA
		0	0.1	0.1	0.1	0.1	1.69967e-17	0.0424	0.0424	0.0424	0.0424	0	0	0	0	0	0	231.75	231.75	231.75	231.75	0	26.6319	26.6319	26.6319	26.6319	0	0	0	0	0	0	--	--	--	--	--
		12.5	0.851536	0.828672	0.80741	0.829206	0.0220681	0.361051	0.351357	0.342342	0.351583	0.00935686	0	0	0	0	0	222.333	222.833	219.5	221.556	1.79763	24.19	25.5713	25.3732	25.0448	0.746855	0	0	0	0	0	--	--	--	--	--
		15	1.7247	1.71764	1.49469	1.64568	0.130805	0.731274	0.728281	0.63375	0.697769	0.0554615	--	--	--	--	--	--	--	--	--	--	24.7085	25.0616	24.799	24.8564	0.183424	0	0	0	0	0	--	--	--	--	--
		17	2.1696	2.25593	2.11036	2.17863	0.0732032	0.919912	0.956515	0.894794	0.92374	0.0310381	0	0.00131492	0.00104651	0.000787144	0.000694771	214.833	204.25	208.333	209.139	5.33746	23.5304	23.4956	23.84	23.622	0.18957	0	0	0	0	0	--	--	--	--	--
		19	3.84776	3.77256	3.50095	3.70709	0.182441	1.63145	1.59956	1.4844	1.57181	0.0773549	0.089449	0.0281821	0.0370578	0.051563	0.033109	--	--	--	--	--	22.9712	23.2667	23.7095	23.3158	0.37162	0	0	0	0	0	0	0	0	0	0
		22	5.30716	5.4926	4.91548	5.23841	0.294636	2.25023	2.32886	2.08416	2.22109	0.124926	0.0805712	0.108533	0.108533	0.0992124	0.0161438	175.5	170	185.25	176.917	7.72307	22.0081	22.1501	22.8928	22.3503	0.475114	0	0	0	0	0	--	--	--	--	--
		27.5	8.16303	7.94167	7.58892	7.89787	0.289551	3.46112	3.36727	3.2177	3.3487	0.12277	--	--	--	--	--	--	--	--	--	--	20.4404	20.2362	20.4765	20.3844	0.12955	0	0	0	0	0	0	0	0	0	0
		31.5	10.2628	10.1852	10.155	10.201	0.0555949	4.35141	4.31853	4.30571	4.32522	0.0235722	0.690397	0.767788	0.613844	0.690676	0.0769724	110	117.667	112.417	113.361	3.91962	18.0074	19.124	19.0728	18.7347	0.630396	0	0	0	0	0	--	--	--	--	--
		35.5	11.7398	12.2301	12.0392	12.003	0.24717	4.97766	5.18557	5.10463	5.08929	0.1048	--	--	--	--	--	--	--	--	--	--	17.4595	17.5898	17.1652	17.4048	0.217492	0	0	0	0	0	0	0	0	0	0
		46	15.6768	15.7253	15.4778	15.6266	0.131161	6.64695	6.66753	6.56258	6.62568	0.0556123	3.39898	3.87967	3.3588	3.54582	0.28982	52.25	46.0833	53.1667	50.5	3.85231	14.3596	11.9425	12.8401	13.0474	1.2218	--	--	--	--	--	--	--	--	--	--
		68	17.6226	19.0424	18.7322	18.4658	0.746436	7.472	8.07397	7.94246	7.82948	0.316489	--	--	--	--	--	--	--	--	--	--	3.02	2.42	3.54	2.99333	0.560476	7.46821	7.40354	7.05913	7.31029	0.219905	1.35949	1.29262	1.28032	1.31081	0.0426024
		85	18.2259	19.5241	18.967	18.9057	0.65123	7.7278	8.2782	8.04201	8.016	0.276121	11.8091	12.632	12.0567	12.166	0.42217	6.66667	6.83333	5.58333	6.36111	0.678711	0	0	0	0	0	--	--	--	--	--	--	--	--	--	--
		140.5	18.4603	18.3994	18.2403	18.3666	0.113577	7.82715	7.80133	7.73389	7.78746	0.0481566	10.587	10.3524	11.5716	10.837	0.646893	10.824	7.216	19.844	12.628	6.50441	0	0	0	0	0	49.8472	62.4884	57.735	56.6902	6.38503	10.2689	10.6409	10.0038	10.3045	0.320073
		180.5	18.3866	19.0478	17.8545	18.4296	0.597836	7.7959	8.07628	7.5703	7.81416	0.253483	8.49872	8.23188	9.74143	8.82401	0.805631	9.02	9.02	23.452	13.8307	8.33232	0	0	0	0	0	81.2579	81.2973	76.6491	79.7348	2.67238	14.8084	15.7484	14.8845	15.1471	0.522095
D		Time	OD600_1	OD600_2	OD600_3	OD600_mean	OD600_dev	Biomass_1	Biomass_2	Biomass_3	Biomass_mean	Biomass_dev	Citrate_1	Citrate_2	Citrate_3	Citrate_mean	Citrate_dev	Ammonium_1	Ammonium_2	Ammonium_3	Ammonium_mean	Ammonium_dev	Glucose_1	Glucose_2	Glucose_3	Glucose_mean	Glucose_dev	DHA_1	DHA_2	DHA_3	DHA_mean	DHA_dev	DHA_1	DHA_2	DHA_3	DHA_mean	DHA_dev
		h	[-]					g/L					g/L					mg/L					g/L					mg/L					% of TFA
		0	0.1	0.1	0.1	0.1	1.69967e-17	0.0424	0.0424	0.0424	0.0424	0	0	0	0	0	0	1043.39	1043.39	1043.39	1043.39	0	32.5087	32.5087	32.5087	32.5087	0	0	0	0	0	0	--	--	--	--	--
		15	2.14246	2.07819	1.62888	1.94984	0.279817	0.908403	0.881155	0.690644	0.826734	0.118642	0	0	0	0	0	926.815	879.236	881.007	895.686	26.9727	30.2982	30.581	31.3881	30.7558	0.565598	--	--	--	--	--	--	--	--	--	--
		16.75	3.14616	2.75462	2.34505	2.74861	0.400589	1.33397	1.16796	0.994303	1.16541	0.16985	--	--	--	--	--	--	--	--	--	--	--	--	--	--	--	--	--	--	--	--	--	--	--	--	--
		18.3333	3.91545	3.92964	3.04115	3.62875	0.508923	1.66015	1.66617	1.28945	1.53859	0.215783	0.0121588	0.0188823	0.00751574	0.0128523	0.00571491	--	--	--	--	--	28.9011	29.5517	30.7384	29.7304	0.931573	--	--	--	--	--	--	--	--	--	--
		19.5	4.8221	4.59465	3.73084	4.38253	0.575728	2.04457	1.94813	1.58187	1.85819	0.244109	0.0878831	0.0330003	0.0323119	0.0510651	0.0318872	--	--	--	--	--	28.7962	29.1043	29.4363	29.1123	0.320107	--	--	--	--	--	--	--	--	--	--
		21.5	5.92206	5.70363	4.88082	5.50217	0.549077	2.51095	2.41834	2.06947	2.33292	0.232809	0.084284	0.110295	0.110295	0.101625	0.0150175	--	--	--	--	--	28.4546	28.7251	28.7251	28.635	0.156194	0	0	0	0	0	0	0	0	0	0
		24	8.33221	7.65596	6.77613	7.5881	0.780258	3.53286	3.24613	2.87308	3.21736	0.33083	--	--	--	--	--	789.487	743.673	740.429	757.863	27.4352	--	--	--	--	--	--	--	--	--	--	--	--	--	--	--
		29.5	12.2274	12.1735	10.8052	11.7354	0.805997	5.18443	5.16157	4.58141	4.9758	0.341743	0.547709	0.451024	0.39884	0.465858	0.0755349	--	--	--	--	--	24.3452	23.3164	25.4862	24.3826	1.08541	0	0	0	0	0	0	0	0	0	0
		36	16.3774	16.2005	14.2247	15.6009	1.19504	6.94401	6.869	6.03129	6.61476	0.506697	--	--	--	--	--	--	--	--	--	--	--	--	--	--	--	0	0	0	0	0	0	0	0	0	0
		43.5	19.3677	20.5349	17.6414	19.1813	1.45575	8.2119	8.7068	7.47993	8.13288	0.61724	3.09961	2.88751	2.36901	2.78538	0.375852	--	--	--	--	--	16.9882	15.9796	18.8847	17.2842	1.47496	0.60214	0.639657	0.591959	0.611252	0.0251205	0.125039	0.128859	0.123645	0.125848	0.00269949
		71	23.0394	23.9032	21.614	22.8522	1.15601	9.76869	10.135	9.16435	9.68933	0.490149	--	--	--	--	--	--	--	--	--	--	--	--	--	--	--	9.0245	8.29884	8.00001	8.44112	0.526858	1.37205	1.24917	1.29253	1.30458	0.0623201
		94.5	21.644	22.9076	23.4437	22.6651	0.924036	9.17705	9.71283	9.94013	9.61	0.391791	11.9614	11.4223	10.151	11.1782	0.929515	--	--	--	--	--	1.93549	0.916916	4.71095	2.52112	1.96364	29.4071	31.0386	24.2044	28.2167	3.56922	4.35307	4.30025	3.49808	4.05047	0.47911
		141.5	22.2491	21.0691	20.0796	21.1326	1.08617	9.43362	8.93328	8.51373	8.96021	0.460536	12.7694	14.3043	14.2083	13.7607	0.859761	641.3	487.526	586.937	571.921	77.979	0	0	0	0	0	73.2277	70.6176	67.6757	70.507	2.77766	10.6662	12.4465	10.3459	11.1529	1.13169
		189.5	23.1217	21.1628	21.9761	22.0869	0.984113	9.8036	8.97304	9.31788	9.36484	0.417264	10.3786	12.0554	12.7918	11.7419	1.23676	--	--	--	--	--	0	0	0	0	0	107.081	114.698	92.5995	104.793	11.2255	16.9757	18.0046	14.701	16.5604	1.69047

## Sheet: Supplementary Figure 19
	OD600
raw data	H2O
	0.0363
	0.0352
	0.0354
	0.0353
	0.0353
	0.0356
	0.0362
	0.0355
	0.0354
	0.0376
	0.0372
	0.0363
mean	0.0359417
raw data	Po1h::Af4	Po1h::Af7	Po1h::Af4-pfa2-mcherry clone 1	Po1h::Af4-pfa2-mcherry clone 2	Po1h::Af4-pfa3-mcherry clone 1	Po1h::Af4-pfa3-mcherry clone 2	Po1h::Af7-pfa2-mcherry clone 1	Po1h::Af7-pfa2-mcherry clone 2	Po1h::Af7-pfa3-mcherry clone 1	Po1h::Af7-pfa3-mcherry clone 2
culture 1	0.4142	0.4191	0.4173	0.4031	0.4123	0.4442	0.3968	0.4064	0.4261	0.3922
(2 technical replicates)	0.4393	0.4551	0.4232	0.3692	0.4102	0.4377	0.4303	0.4349	0.4505	0.4272
culture 2	0.4111	0.4419	0.388	0.3933	0.4247	0.443	0.4084	0.4164	0.3959	0.4342
(2 technical replicates)	0.4312	0.4404	0.4197	0.3746	0.4141	0.4325	0.4231	0.4395	0.416	0.4297
culture 3	0.4234	0.4392	0.3989	0.4215	0.4105	0.4409	0.3993	0.4196	0.3969	0.4159
(2 technical replicates)	0.4357	0.4246	0.4038	0.4359	0.426	0.452	0.3961	0.443	0.4121	0.4401
-mean of H2O
culture 1	0.378258	0.383158	0.381358	0.367158	0.376358	0.408258	0.360858	0.370458	0.390158	0.356258
(2 technical replicates)	0.403358	0.419158	0.387258	0.333258	0.374258	0.401758	0.394358	0.398958	0.414558	0.391258
culture 2	0.375158	0.405958	0.352058	0.357358	0.388758	0.407058	0.372458	0.380458	0.359958	0.398258
(2 technical replicates)	0.395258	0.404458	0.383758	0.338658	0.378158	0.396558	0.387158	0.403558	0.380058	0.393758
culture 3	0.387458	0.403258	0.362958	0.385558	0.374558	0.404958	0.363358	0.383658	0.360958	0.379958
(2 technical replicates)	0.399758	0.388658	0.367858	0.399958	0.390058	0.416058	0.360158	0.407058	0.376158	0.404158
	Fluorescence
raw data	H2O
	2397
	2382
	2447
	2425
	2410
	2385
	2444
	2441
	2403
	2434
	2424
	2387
mean	2414.92
raw data	Po1h::Af4	Po1h::Af7	Po1h::Af4-pfa2-mcherry clone 1	Po1h::Af4-pfa2-mcherry clone 2	Po1h::Af4-pfa3-mcherry clone 1	Po1h::Af4-pfa3-mcherry clone 2	Po1h::Af7-pfa2-mcherry clone 1	Po1h::Af7-pfa2-mcherry clone 2	Po1h::Af7-pfa3-mcherry clone 1	Po1h::Af7-pfa3-mcherry clone 2
culture 1	2462	2513	15159	15946	6366	4662	15269	16295	4852	5184
(2 technical replicates)	2466	2508	15513	14283	6354	4587	17620	17244	5004	5386
culture 2	2737	2868	14763	15744	5833	5178	16223	14009	5167	5439
(2 technical replicates)	2768	2742	16106	16298	5846	5506	17197	15418	5292	5678
culture 3	2443	2894	15181	14569	4264	4671	16602	13235	5231	4609
(2 technical replicates)	2465	2716	15437	15363	4287	5016	17770	14642	5463	4734
-mean of H2O
culture 1	47.0833	98.0833	12744.1	13531.1	3951.08	2247.08	12854.1	13880.1	2437.08	2769.08
(2 technical replicates)	51.0833	93.0833	13098.1	11868.1	3939.08	2172.08	15205.1	14829.1	2589.08	2971.08
culture 2	322.083	453.083	12348.1	13329.1	3418.08	2763.08	13808.1	11594.1	2752.08	3024.08
(2 technical replicates)	353.083	327.083	13691.1	13883.1	3431.08	3091.08	14782.1	13003.1	2877.08	3263.08
culture 3	28.0833	479.083	12766.1	12154.1	1849.08	2256.08	14187.1	10820.1	2816.08	2194.08
(2 technical replicates)	50.0833	301.083	13022.1	12948.1	1872.08	2601.08	15355.1	12227.1	3048.08	2319.08
/normalized OD600
culture 1	124.474	255.986	33417.6	36853.5	10498.2	5504.07	35620.9	37467.3	6246.4	7772.68
(2 technical replicates)	126.645	222.072	33822.6	35612.3	10525	5406.44	38556.5	37169.5	6245.4	7593.66
culture 2	858.526	1116.08	35074	37298.9	8792.31	6787.93	37072.8	30474	7645.56	7593.27
(2 technical replicates)	893.298	808.695	35676.3	40994.4	9073.14	7794.78	38181	32221.1	7570.11	8287.02
culture 3	72.4809	1188.03	35172.3	31523.3	4936.7	5571.15	39044.3	28202.4	7801.69	5774.54
(2 technical replicates)	125.284	774.674	35399.7	32373.6	4799.5	6251.73	42634.3	30037.7	8103.19	5738.06
mean of technical replicates
culture 1	125.56	239.029	33620.1	36232.9	10511.6	5455.26	37088.7	37318.4	6245.9	7683.17
culture 2	875.912	962.389	35375.1	39146.6	8932.72	7291.35	37626.9	31347.5	7607.84	7940.15
culture 3	98.8825	981.352	35286	31948.5	4868.1	5911.44	40839.3	29120	7952.44	5756.3

## Sheet: Supplementary Table 10
#	Condition description	Productivity [mgDHA L-1 h-1]	Titer [mgDHA L-1]	DHA [% of total fatty acids]	Yxs [gDCW C-mole-1]	Ypx [mgDHA gDCW-1]
0	Glucose (0.666 C-mole/L, 0.076 N-mole/L, C/N 8.8, 1.7 g/L YNB, 50 mM P-buffer)	0.491357	82.5479	9.41196	9.77791	12.6747
	(3 replicates)	0.52874	88.8284	11.0975	10.6458	12.5271
		0.517486	86.9376	11.1228	9.9319	13.1417
	mean	0.512528	86.1047	10.5441	10.1185	12.7812
	dev	0.0191788	3.22203	0.980511	0.463079	0.320865
1	Glucose (0.333 C-mole/L, 0.076 N-mole/L, C/N 4.4,1.7 g/L YNB, 200 mM P-buffer)	0.102565	20.59	7.43611	9.62121	7.90695
	(3 replicates)	0.0947148	19.014	7.15354	10.2843	5.01339
		0.0980075	19.675	6.72598	9.75092	7.2787
	mean	0.0984292	19.7597	7.10521	9.88549	6.73301
	dev	0.00394224	0.791404	0.357521	0.351438	1.52201
2	Glucose (0.333 C-mole/L, 0.076 N-mole/L, C/N 4.4, 1.7 g/L YNB, 200 mM MES-buffer)	0.148489	37.4285	13.776	12.6654	10.014
	(3 replicates)	0.160161	40.2253	13.2191	13.2893	11.1223
		0.160477	38.4054	13.6186	13.221	10.3752
	mean	0.156376	38.6864	13.5379	13.0586	10.5039
	dev	0.00683157	1.41942	0.2871	0.342216	0.565226
3	Glucose (0.9 C-mole/L, 0.028 N-mole/L, C/N 35, 0.85 g/L YNB, 200 mM MES-buffer)	0.450182	81.2579	14.8084	8.69296	10.4232
	(3 replicates)	0.450401	81.2973	15.7484	8.99877	10.0662
		0.424649	76.6491	14.8845	8.736	10.125
	mean	0.441744	79.7348	15.1471	8.80924	10.2048
	dev	0.0148054	2.67238	0.522095	0.165541	0.191398
4	Glucose (0.9 C-mole/L, 0.076 N-mole/L, C/N 13, 0.85 g/L YNB, 200 mM MES-buffer)	0.565072	107.081	16.9757	8.81671	10.9226
	(3 replicates)	0.605266	114.698	18.0046	8.71769	12.7825
		0.488652	92.5995	14.701	8.5288	9.93783
	mean	0.552997	104.793	16.5604	8.68774	11.2143
	dev	0.0592377	11.2255	1.69047	0.146274	1.44459
5	Glucose (0.9 C-mole/L, 0.028 N-mole/L, C/N 35, 0.85 g/L YNB, 200 mM P-buffer)	0.0734966	13.2661	4.73988	10.3453	1.69574
	(3 replicates)	0.0908265	16.3942	4.67961	10.3491	2.15969
		0.0733381	13.2375	4.44374	10.378	1.82356
	mean	0.0792204	14.2993	4.62108	10.3575	1.89299
	dev	0.0100515	1.8143	0.156506	0.0178747	0.23964
6	Glucose (0.9 C-mole/L, 0.028 N-mole/L, C/N 35, 1.7 g/L YNB, 200 mM P-buffer)	0.0255342	4.83872	2.29193	10.1593	0.562684
	(3 replicates)	0.0303464	5.75063	2.46883	10.1738	0.685384
		0.0256559	4.86179	2.21698	10.2923	0.54954
	mean	0.0271788	5.15038	2.32591	10.2085	0.599203
	dev	0.00274386	0.519962	0.129315	0.0729392	0.0749238
7	Glycerol (0.333 C-mole/L, 0.076 N-mole/L, C/N 4.4, 1.7 g/L YNB, 200 mM P-buffer)	0.213764	42.931	12.7996	12.7922	15.8706
	(3 replicates)	0.262661	52.751	9.10244	14.489	10.5524
		0.238969	47.993	13.42	12.4596	11.9755
	mean	0.238465	47.8917	11.774	13.247	12.7995
	dev	0.024452	4.91078	2.33435	1.08845	2.75317
8	Glycerol (0.333 C-mole/L, 0.076 N-mole/L, C/N 4.4, 1.7 g/L YNB, 200 mM MES-buffer)	0.317191	83.9368	12.3155	15.6686	15.5315
	(3 replicates)	0.298335	76.12	12.1781	15.6017	14.3962
		0.278444	72.3803	11.8502	15.669	13.7345
	mean	0.29799	77.479	12.1146	15.6465	14.554
	dev	0.0193761	5.89693	0.239071	0.038735	0.908827
9	Glycerol (0.333 C-mole/L, 0.076 N-mole/L (NH4Cl), C/N 4.4, 1.7 g/L YNB, 200 mM MES-buffer)	0.390966	75.0004	13.1711	14.2838	14.9905
	(3 replicates)	0.391455	75.0941	13.1168	14.5086	13.8159
		0.402092	77.1346	13.7495	14.6507	14.7903
	mean	0.394838	75.743	13.3458	14.481	14.5322
	dev	0.00628715	1.20609	0.350696	0.185002	0.628389
10	Glycerol (0.98 C-mole/L, 0.016 N-mole/L, C/N 60, 0.85 g/L YNB, 200 mM MES buffer)	0.562628	118.48	10.2791	5.82426	19.1005
	(3 replicates)	0.506403	106.64	10.2684	5.66054	17.5756
		0.53404	112.46	11.1357	5.75274	18.6651
	mean	0.534357	112.527	10.5611	5.74585	18.4471
	dev	0.0281137	5.92028	0.49771	0.0820761	0.785472
11	Glucose+Glycerol (0.333 C-mole/L, 0.076 N-mole/L, C/N 4.4, 1.7 g/L YNB, 200 mM MES-buffer)	0.231021	57.5675	11.2797	14.1472	13.2058
	(3 replicates)	0.227928	58.5133	15.6107	14.2953	13.4776
		0.228322	60.4796	16.406	14.9208	13.0891
	mean	0.229091	58.8535	14.4321	14.4544	13.2575
	dev	0.00168352	1.48557	2.75888	0.410615	0.19933
12	Acetate (0.6 C-mole, 0.076 N-mole, C/N 8, 1.7 g/L YNB, 200 mM P-buffer)	0.200065	41.43	17.3966	6.07201	15.634
	(3 replicates)	0.202946	42.0267	16.952	6.1534	17.0309
		0.206906	42.8468	15.9951	5.84899	16.5121
	mean	0.203306	42.1012	16.7813	6.0248	16.3923
	dev	0.00343489	0.711308	0.716179	0.157601	0.7061
